# Supplementary material for: Tumor Predisposing Post-Zygotic Chromosomal Alterations in Bladder Cancer—Insights from Histologically Normal Urothelium
Source: Cancers (Basel). 2024 Feb 27;16(5):961. doi: 10.3390/cancers16050961 (PMC10930680; doi:10.3390/cancers16050961)
Supplement: Supplementary file 1 [file cancers-16-00961-s001.zip]

Archive with 2 entries (2 files):
- Fig_S1-S4_2024_01_15.pdf
- Table_S1-S5_2024_01_15.xlsx
